# Supplementary material for: An Abundance of Ubiquitously Expressed Genes Revealed by Tissue Transcriptome Sequence Data
Source: PLoS Comput Biol. 2009 Dec 11;5(12):e1000598. doi: 10.1371/journal.pcbi.1000598 (PMC2781110; doi:10.1371/journal.pcbi.1000598)
Supplement: Dataset S2 — Enriched gene ontology categories among ubiquitous genes (0.16 MB XLS) [file pcbi.1000598.s009.xls]

## Sheet: Sheet1
Dataset S2. Enriched gene ontology categories among ubiquitous genes
Category	Term	Count	Total genes in category	Benjamini-Hochberg corrected p-values	Fraction non-ubiqiutous
GOTERM_CC_ALL	GO:0008180~signalosome	9	9	0.0402769	0
GOTERM_CC_ALL	GO:0005852~eukaryotic translation initiation factor 3 complex	11	11	0.0112359	0
GOTERM_CC_ALL	GO:0005689~U12-dependent spliceosome	11	11	0.0112359	0
UP_SEQ_FEATURE	domain:G-patch	15	15	0.0435523	0
KEGG_PATHWAY	hsa00062:Fatty acid elongation in mitochondria	10	10	0.0236464	0
GOTERM_CC_ALL	GO:0005732~small nucleolar ribonucleoprotein complex	15	15	0.000761078	0
GOTERM_CC_ALL	GO:0005684~U2-dependent spliceosome	10	10	0.0210731	0
SMART	SM00088:PINT	16	16	0.000919611	0
GOTERM_CC_ALL	GO:0016281~eukaryotic translation initiation factor 4F complex	10	10	0.0210731	0
KEGG_PATHWAY	hsa03050:Proteasome	21	21	3.27172e-05	0
GOTERM_CC_ALL	GO:0005779~integral to peroxisomal membrane	11	11	0.0112359	0
GOTERM_BP_ALL	GO:0043488~regulation of mRNA stability	11	11	0.0375817	0
INTERPRO	IPR000467:D111/G-patch	19	19	0.00170301	0
BIOCARTA	h_hSWI-SNFpathway:Chromatin Remodeling by hSWI/SNF ATP-dependent Complexes	16	16	0.0153826	0
GOTERM_CC_ALL	GO:0048500~signal recognition particle	9	9	0.0402769	0
GOTERM_MF_ALL	GO:0015450~P-P-bond-hydrolysis-driven protein transmembrane transporter activity	11	11	0.0420418	0
GOTERM_BP_ALL	GO:0043681~protein import into mitochondrion	13	13	0.0101071	0
GOTERM_CC_ALL	GO:0030867~rough endoplasmic reticulum membrane	11	11	0.0112359	0
GOTERM_CC_ALL	GO:0000178~exosome (RNase complex)	13	13	0.00291027	0
INTERPRO	IPR000717:Proteasome component region PCI	16	16	0.0116037	0
SMART	SM00443:G_patch	19	19	0.000124165	0
GOTERM_CC_ALL	GO:0031231~intrinsic to peroxisomal membrane	11	11	0.0112359	0
GOTERM_BP_ALL	GO:0046356~acetyl-CoA catabolic process	22	22	1.8926e-05	0
SP_PIR_KEYWORDS	protein degradation	16	16	0.000703068	0
INTERPRO	IPR014721:Ribosomal protein S5 domain 2-type fold	15	15	0.0217128	0
SMART	SM00316:S1	11	11	0.032647	0
GOTERM_BP_ALL	GO:0006626~protein targeting to mitochondrion	22	22	1.8926e-05	0
GOTERM_MF_ALL	GO:0022884~macromolecule transmembrane transporter activity	11	11	0.0420418	0
SP_PIR_KEYWORDS	Tricarboxylic acid cycle	18	18	0.000174885	0
GOTERM_BP_ALL	GO:0006400~tRNA modification	13	13	0.0101071	0
GOTERM_CC_ALL	GO:0000315~organellar large ribosomal subunit	17	17	0.000186807	0
GOTERM_CC_ALL	GO:0005762~mitochondrial large ribosomal subunit	17	17	0.000186807	0
KEGG_PATHWAY	hsa00720:Reductive carboxylate cycle (CO2 fixation)	10	10	0.0236464	0
BIOCARTA	h_smPathway:Spliceosomal Assembly	15	15	0.0166575	0
BIOCARTA	h_pyk2Pathway:Links between Pyk2 and Map Kinases	23	23	0.000429176	0
GOTERM_CC_ALL	GO:0005786~signal recognition particle, endoplasmic reticulum targeting	9	9	0.0402769	0
GOTERM_BP_ALL	GO:0006891~intra-Golgi vesicle-mediated transport	19	19	0.00016646	0
GOTERM_CC_ALL	GO:0030530~heterogeneous nuclear ribonucleoprotein complex	16	16	0.000379054	0
GOTERM_BP_ALL	GO:0007004~telomere maintenance via telomerase	12	12	0.0199095	0
GOTERM_MF_ALL	GO:0043021~ribonucleoprotein binding	14	14	0.00612892	0
BIOCARTA	h_mTORPathway:mTOR Signaling Pathway	21	21	0.00115958	0
SP_PIR_KEYWORDS	ribosome biogenesis	29	29	6.17941e-08	0
BIOCARTA	h_eradPathway:ER?associated degradation (ERAD) Pathway	14	14	0.024544	0
GOTERM_BP_ALL	GO:0006099~tricarboxylic acid cycle	22	22	1.8926e-05	0
SP_PIR_KEYWORDS	peroxisome biogenesis	12	12	0.0105551	0
GOTERM_CC_ALL	GO:0033116~ER-Golgi intermediate compartment membrane	11	11	0.0112359	0
SP_PIR_KEYWORDS	Exosome	10	10	0.0382648	0
SP_PIR_KEYWORDS	RNA binding	24	24	2.24045e-06	0
GOTERM_BP_ALL	GO:0006613~cotranslational protein targeting to membrane	13	13	0.0101071	0
GOTERM_BP_ALL	GO:0006364~rRNA processing	59	60	1.38693e-16	0.0166667
SP_PIR_KEYWORDS	rrna processing	43	44	2.26755e-11	0.0227273
GOTERM_MF_ALL	GO:0016655~oxidoreductase activity, acting on NADH or NADPH, quinone or similar compound as acceptor	42	43	9.62966e-11	0.0232558
SP_PIR_KEYWORDS	ubiquinone	37	38	1.6131e-09	0.0263158
GOTERM_MF_ALL	GO:0008137~NADH dehydrogenase (ubiquinone) activity	37	38	3.2145e-09	0.0263158
GOTERM_MF_ALL	GO:0050136~NADH dehydrogenase (quinone) activity	37	38	3.2145e-09	0.0263158
GOTERM_MF_ALL	GO:0003954~NADH dehydrogenase activity	37	38	3.2145e-09	0.0263158
GOTERM_CC_ALL	GO:0030964~NADH dehydrogenase complex (quinone)	34	35	5.3698e-09	0.0285714
GOTERM_CC_ALL	GO:0045271~respiratory chain complex I	34	35	5.3698e-09	0.0285714
KEGG_PATHWAY	hsa00970:Aminoacyl-tRNA biosynthesis	34	35	1.79842e-08	0.0285714
GOTERM_CC_ALL	GO:0005747~mitochondrial respiratory chain complex I	34	35	5.3698e-09	0.0285714
SP_PIR_KEYWORDS	aminoacyl-tRNA synthetase	34	35	1.32258e-08	0.0285714
GOTERM_BP_ALL	GO:0006120~mitochondrial electron transport, NADH to ubiquinone	33	34	4.48556e-08	0.0294118
GOTERM_BP_ALL	GO:0016072~rRNA metabolic process	61	63	3.26083e-16	0.031746
GOTERM_BP_ALL	GO:0006888~ER to Golgi vesicle-mediated transport	56	58	1.84297e-14	0.0344828
GOTERM_BP_ALL	GO:0042254~ribosome biogenesis and assembly	81	84	9.65104e-22	0.0357143
GOTERM_BP_ALL	GO:0043039~tRNA aminoacylation	48	50	5.79259e-12	0.04
GOTERM_BP_ALL	GO:0043038~amino acid activation	48	50	5.79259e-12	0.04
GOTERM_BP_ALL	GO:0006418~tRNA aminoacylation for protein translation	48	50	5.79259e-12	0.04
GOTERM_CC_ALL	GO:0005761~mitochondrial ribosome	46	48	5.6336e-12	0.0416667
GOTERM_CC_ALL	GO:0030532~small nuclear ribonucleoprotein complex	23	24	1.51509e-05	0.0416667
GOTERM_CC_ALL	GO:0000313~organellar ribosome	46	48	5.6336e-12	0.0416667
UP_SEQ_FEATURE	repeat:HEAT 3	23	24	0.000950193	0.0416667
GOTERM_MF_ALL	GO:0031202~RNA splicing factor activity, transesterification mechanism	22	23	0.000132532	0.0434783
UP_SEQ_FEATURE	repeat:HEAT 4	22	23	0.00190733	0.0434783
UP_SEQ_FEATURE	repeat:HEAT 5	21	22	0.00355512	0.0454545
KEGG_PATHWAY	hsa03020:RNA polymerase	21	22	0.000156895	0.0454545
SP_PIR_KEYWORDS	spliceosome	104	109	2.4417e-27	0.0458716
GOTERM_BP_ALL	GO:0042773~ATP synthesis coupled electron transport	38	40	8.02081e-09	0.05
GOTERM_BP_ALL	GO:0042775~organelle ATP synthesis coupled electron transport	38	40	8.02081e-09	0.05
GOTERM_CC_ALL	GO:0005637~nuclear inner membrane	18	19	0.000447443	0.0526316
GOTERM_BP_ALL	GO:0007034~vacuolar transport	18	19	0.00154388	0.0526316
BIOCARTA	h_igf1mtorpathway:Skeletal muscle hypertrophy is regulated via AKT/mTOR pathway	18	19	0.0191446	0.0526316
BIOCARTA	h_rasPathway:Ras Signaling Pathway	18	19	0.0191446	0.0526316
BIOCARTA	h_eif4Pathway:Regulation of eIF4e and p70 S6 Kinase	18	19	0.0191446	0.0526316
UP_SEQ_FEATURE	repeat:HEAT 6	18	19	0.0255605	0.0526316
SP_PIR_KEYWORDS	mrna splicing	161	170	5.05024e-42	0.0529412
GOTERM_CC_ALL	GO:0005681~spliceosome	121	128	7.36054e-32	0.0546875
SP_PIR_KEYWORDS	Nonsense-mediated mRNA decay	17	18	0.00167255	0.0555556
BIOCARTA	h_ptenPathway:PTEN dependent cell cycle arrest and apoptosis	17	18	0.0209391	0.0555556
GOTERM_BP_ALL	GO:0007006~mitochondrial membrane organization and biogenesis	17	18	0.00294652	0.0555556
INTERPRO	IPR000795:Protein synthesis factor, GTP-binding	17	18	0.0235757	0.0555556
GOTERM_MF_ALL	GO:0004812~aminoacyl-tRNA ligase activity	49	52	3.31563e-11	0.0576923
GOTERM_MF_ALL	GO:0016875~ligase activity, forming carbon-oxygen bonds	49	52	3.31563e-11	0.0576923
GOTERM_MF_ALL	GO:0016876~ligase activity, forming aminoacyl-tRNA and related compounds	49	52	3.31563e-11	0.0576923
GOTERM_CC_ALL	GO:0044452~nucleolar part	32	34	1.33596e-07	0.0588235
BIOCARTA	h_igf1Pathway:IGF-1 Signaling Pathway	16	17	0.0299362	0.0588235
INTERPRO	IPR004161:Translation elongation factor EFTu/EF1A, domain 2	16	17	0.042562	0.0588235
SP_PIR_KEYWORDS	dna-directed rna polymerase	31	33	6.17775e-07	0.0606061
SP_PIR_KEYWORDS	er-golgi transport	61	65	1.57652e-14	0.0615385
GOTERM_BP_ALL	GO:0000059~protein import into nucleus, docking	15	16	0.0105724	0.0625
SP_PIR_KEYWORDS	molecular chaperone	15	16	0.00585072	0.0625
GOTERM_BP_ALL	GO:0006354~RNA elongation	15	16	0.0105724	0.0625
BIOCARTA	h_metPathway:Signaling of Hepatocyte Growth Factor Receptor	29	31	0.000537693	0.0645161
GOTERM_CC_ALL	GO:0015934~large ribosomal subunit	58	62	4.19664e-14	0.0645161
GOTERM_BP_ALL	GO:0009060~aerobic respiration	29	31	4.52297e-06	0.0645161
SP_PIR_KEYWORDS	protein biosynthesis	168	180	1.1818e-41	0.0666667
GOTERM_BP_ALL	GO:0006402~mRNA catabolic process	28	30	9.03941e-06	0.0666667
GOTERM_BP_ALL	GO:0006084~acetyl-CoA metabolic process	27	29	1.77285e-05	0.0689655
GOTERM_BP_ALL	GO:0048193~Golgi vesicle transport	94	101	2.39984e-22	0.0693069
GOTERM_CC_ALL	GO:0005746~mitochondrial respiratory chain	52	56	3.11762e-12	0.0714286
SP_PIR_KEYWORDS	systemic lupus erythematosus	13	14	0.0194922	0.0714286
GOTERM_MF_ALL	GO:0000030~mannosyltransferase activity	13	14	0.040881	0.0714286
GOTERM_BP_ALL	GO:0006515~misfolded or incompletely synthesized protein catabolic process	13	14	0.0362133	0.0714286
GOTERM_MF_ALL	GO:0051087~chaperone binding	13	14	0.040881	0.0714286
GOTERM_BP_ALL	GO:0030433~ER-associated protein catabolic process	13	14	0.0362133	0.0714286
SP_PIR_KEYWORDS	ribosome	63	68	2.5091e-14	0.0735294
KEGG_PATHWAY	hsa00020:Citrate cycle (TCA cycle)	25	27	4.87752e-05	0.0740741
SP_PIR_KEYWORDS	proteasome	49	53	8.30497e-11	0.0754717
GOTERM_CC_ALL	GO:0005680~anaphase-promoting complex	12	13	0.0192422	0.0769231
GOTERM_CC_ALL	GO:0000118~histone deacetylase complex	24	26	3.51029e-05	0.0769231
UP_SEQ_FEATURE	repeat:HEAT 1	24	26	0.00210628	0.0769231
UP_SEQ_FEATURE	repeat:HEAT 2	24	26	0.00210628	0.0769231
GOTERM_CC_ALL	GO:0033279~ribosomal subunit	107	116	1.30913e-25	0.0775862
GOTERM_BP_ALL	GO:0008380~RNA splicing	199	216	1.09933e-47	0.0787037
SP_PIR_KEYWORDS	viral nucleoprotein	23	25	0.000132883	0.08
SP_PIR_KEYWORDS	ribosomal protein	161	175	8.21135e-38	0.08
GOTERM_BP_ALL	GO:0006399~tRNA metabolic process	92	100	5.78164e-21	0.08
BIOCARTA	h_vdrPathway:Control of Gene Expression by Vitamin D Receptor	23	25	0.00577046	0.08
GOTERM_BP_ALL	GO:0009109~coenzyme catabolic process	22	24	0.000466562	0.0833333
SP_PIR_KEYWORDS	ribonucleoprotein	224	245	7.02226e-52	0.0857143
GOTERM_CC_ALL	GO:0005843~cytosolic small ribosomal subunit (sensu Eukaryota)	32	35	6.3598e-07	0.0857143
GOTERM_BP_ALL	GO:0000377~RNA splicing, via transesterification reactions with bulged adenosine as nucleophile	63	69	1.64424e-13	0.0869565
GOTERM_BP_ALL	GO:0006284~base-excision repair	21	23	0.000852932	0.0869565
GOTERM_MF_ALL	GO:0003746~translation elongation factor activity	21	23	0.00106378	0.0869565
GOTERM_BP_ALL	GO:0000375~RNA splicing, via transesterification reactions	63	69	1.64424e-13	0.0869565
GOTERM_CC_ALL	GO:0044455~mitochondrial membrane part	84	92	3.42508e-19	0.0869565
GOTERM_BP_ALL	GO:0000398~nuclear mRNA splicing, via spliceosome	63	69	1.64424e-13	0.0869565
GOTERM_CC_ALL	GO:0000502~proteasome complex (sensu Eukaryota)	41	45	6.16812e-09	0.0888889
GOTERM_CC_ALL	GO:0015935~small ribosomal subunit	51	56	3.11572e-11	0.0892857
KEGG_PATHWAY	hsa03010:Ribosome	61	67	4.09117e-13	0.0895522
GOTERM_BP_ALL	GO:0022613~ribonucleoprotein complex biogenesis and assembly	170	187	1.55738e-38	0.0909091
SP_PIR_KEYWORDS	respiratory chain	20	22	0.000874331	0.0909091
SP_PIR_KEYWORDS	initiation factor	48	53	8.17404e-10	0.0943396
GOTERM_BP_ALL	GO:0000184~mRNA catabolic process, nonsense-mediated decay	19	21	0.00292286	0.0952381
GOTERM_CC_ALL	GO:0005793~ER-Golgi intermediate compartment	38	42	4.74299e-08	0.0952381
GOTERM_BP_ALL	GO:0007031~peroxisome organization and biogenesis	19	21	0.00292286	0.0952381
GOTERM_BP_ALL	GO:0065002~intracellular protein transport across a membrane	57	63	1.00329e-11	0.0952381
GOTERM_BP_ALL	GO:0000245~spliceosome assembly	28	31	3.63739e-05	0.0967742
SP_PIR_KEYWORDS	translocation	55	61	3.43194e-11	0.0983607
SP_PIR_KEYWORDS	mrna processing	191	212	9.12275e-42	0.0990566
GOTERM_CC_ALL	GO:0000119~mediator complex	18	20	0.00153934	0.1
BIOCARTA	h_integrinPathway:Integrin Signaling Pathway	27	30	0.00270339	0.1
GOTERM_MF_ALL	GO:0003899~DNA-directed RNA polymerase activity	35	39	1.99493e-06	0.102564
GOTERM_CC_ALL	GO:0005842~cytosolic large ribosomal subunit (sensu Eukaryota)	35	39	3.55794e-07	0.102564
GOTERM_BP_ALL	GO:0046489~phosphoinositide biosynthetic process	26	29	0.000130972	0.103448
GOTERM_CC_ALL	GO:0005830~cytosolic ribosome (sensu Eukaryota)	68	76	2.72005e-14	0.105263
BIOCARTA	h_insulinPathway:Insulin Signaling Pathway	17	19	0.0448763	0.105263
BIOCARTA	h_ceramidePathway:Ceramide Signaling Pathway	17	19	0.0448763	0.105263
SP_PIR_KEYWORDS	cholesterol biosynthesis	17	19	0.00553341	0.105263
GOTERM_MF_ALL	GO:0005048~signal sequence binding	17	19	0.0117002	0.105263
GOTERM_CC_ALL	GO:0030529~ribonucleoprotein complex	379	424	8.08248e-85	0.106132
GOTERM_CC_ALL	GO:0030880~RNA polymerase complex	25	28	6.5785e-05	0.107143
SP_PIR_KEYWORDS	Congenital disorder of glycosylation	16	18	0.00985086	0.111111
GOTERM_CC_ALL	GO:0055029~nuclear DNA-directed RNA polymerase complex	24	27	0.000125471	0.111111
GOTERM_BP_ALL	GO:0008033~tRNA processing	48	54	4.35487e-09	0.111111
GOTERM_CC_ALL	GO:0000428~DNA-directed RNA polymerase complex	24	27	0.000125471	0.111111
SP_PIR_KEYWORDS	4Fe-4S	16	18	0.00985086	0.111111
GOTERM_BP_ALL	GO:0006446~regulation of translational initiation	39	44	4.11353e-07	0.113636
GOTERM_BP_ALL	GO:0006119~oxidative phosphorylation	70	79	1.36002e-13	0.113924
GOTERM_CC_ALL	GO:0005643~nuclear pore	54	61	7.27576e-11	0.114754
SP_PIR_KEYWORDS	oxidative phosphorylation	23	26	0.000443789	0.115385
GOTERM_MF_ALL	GO:0000049~tRNA binding	15	17	0.0361295	0.117647
SMART	SM00651:Sm	15	17	0.0241208	0.117647
GOTERM_BP_ALL	GO:0006779~porphyrin biosynthetic process	15	17	0.0313334	0.117647
GOTERM_CC_ALL	GO:0005665~DNA-directed RNA polymerase II, core complex	15	17	0.00956629	0.117647
GOTERM_CC_ALL	GO:0000314~organellar small ribosomal subunit	15	17	0.00956629	0.117647
GOTERM_CC_ALL	GO:0005763~mitochondrial small ribosomal subunit	15	17	0.00956629	0.117647
GOTERM_MF_ALL	GO:0003711~transcription elongation regulator activity	15	17	0.0361295	0.117647
GOTERM_BP_ALL	GO:0033014~tetrapyrrole biosynthetic process	15	17	0.0313334	0.117647
BIOCARTA	h_At1rPathway:Angiotensin II mediated activation of JNK Pathway via Pyk2 dependent signaling	22	25	0.0178728	0.12
SMART	SM00667:LisH	22	25	0.000909805	0.12
INTERPRO	IPR014014:RNA helicase, DEAD-box type, Q motif	29	33	0.00071478	0.121212
GOTERM_BP_ALL	GO:0006396~RNA processing	367	418	7.94363e-76	0.12201
GOTERM_BP_ALL	GO:0006397~mRNA processing	215	245	2.38055e-43	0.122449
GOTERM_BP_ALL	GO:0016071~mRNA metabolic process	250	285	1.13393e-50	0.122807
GOTERM_MF_ALL	GO:0003743~translation initiation factor activity	57	65	2.91159e-10	0.123077
GOTERM_CC_ALL	GO:0005840~ribosome	170	194	1.61386e-34	0.123711
SP_PIR_KEYWORDS	mitochondrial inner membrane	14	16	0.029958	0.125
GOTERM_CC_ALL	GO:0031901~early endosome membrane	14	16	0.0162842	0.125
GOTERM_MF_ALL	GO:0045182~translation regulator activity	105	120	1.28677e-19	0.125
INTERPRO	IPR006594:LisH dimerisation motif	21	24	0.0217771	0.125
KEGG_PATHWAY	hsa00100:Biosynthesis of steroids	21	24	0.00139744	0.125
GOTERM_MF_ALL	GO:0003735~structural constituent of ribosome	151	173	1.04594e-28	0.127168
GOTERM_BP_ALL	GO:0045333~cellular respiration	34	39	9.9123e-06	0.128205
SMART	SM00547:ZnF_RBZ	20	23	0.00318552	0.130435
GOTERM_BP_ALL	GO:0006506~GPI anchor biosynthetic process	20	23	0.00478169	0.130435
INTERPRO	IPR001876:Zinc finger, RanBP2-type	20	23	0.036899	0.130435
GOTERM_MF_ALL	GO:0046966~thyroid hormone receptor binding	20	23	0.00577554	0.130435
GOTERM_BP_ALL	GO:0006695~cholesterol biosynthetic process	20	23	0.00478169	0.130435
SP_PIR_KEYWORDS	trna processing	33	38	9.8727e-06	0.131579
GOTERM_MF_ALL	GO:0008135~translation factor activity, nucleic acid binding	92	106	1.80939e-16	0.132075
COG_ONTOLOGY	Translation, ribosomal structure and biogenesis	105	121	1.7446e-12	0.132231
SP_PIR_KEYWORDS	nuclear pore complex	26	30	0.000220426	0.133333
SP_PIR_KEYWORDS	outer membrane	26	30	0.000220426	0.133333
GOTERM_MF_ALL	GO:0003697~single-stranded DNA binding	39	45	1.98781e-06	0.133333
UP_SEQ_FEATURE	compositionally biased region:Lys-rich	39	45	3.27796e-05	0.133333
GOTERM_CC_ALL	GO:0044453~nuclear membrane part	76	88	3.27516e-14	0.136364
BIOCARTA	h_pdgfPathway:PDGF Signaling Pathway	19	22	0.0470164	0.136364
GOTERM_BP_ALL	GO:0006984~ER-nuclear signaling pathway	19	22	0.00849309	0.136364
COG_ONTOLOGY	Intracellular trafficking and secretion	50	58	2.96844e-05	0.137931
INTERPRO	IPR014729:Rossmann-like alpha/beta/alpha sandwich fold	31	36	0.00074916	0.138889
GOTERM_CC_ALL	GO:0016591~DNA-directed RNA polymerase II, holoenzyme	73	85	2.29261e-13	0.141176
INTERPRO	IPR000357:HEAT	48	56	1.40305e-06	0.142857
INTERPRO	IPR000629:RNA helicase, ATP-dependent, DEAD-box type	24	28	0.0112423	0.142857
UP_SEQ_FEATURE	short sequence motif:Q motif	24	28	0.0210771	0.142857
GOTERM_BP_ALL	GO:0051187~cofactor catabolic process	24	28	0.0012831	0.142857
GOTERM_CC_ALL	GO:0031902~late endosome membrane	24	28	0.000378682	0.142857
GOTERM_MF_ALL	GO:0016651~oxidoreductase activity, acting on NADH or NADPH	57	67	3.15657e-09	0.149254
GOTERM_BP_ALL	GO:0022618~protein-RNA complex assembly	91	107	1.1129e-15	0.149533
GOTERM_BP_ALL	GO:0006479~protein amino acid methylation	17	20	0.0260756	0.15
GOTERM_MF_ALL	GO:0051539~4 iron, 4 sulfur cluster binding	17	20	0.0304959	0.15
SMART	SM00358:DSRM	17	20	0.0190562	0.15
GOTERM_MF_ALL	GO:0008186~RNA-dependent ATPase activity	17	20	0.0304959	0.15
GOTERM_MF_ALL	GO:0004004~ATP-dependent RNA helicase activity	17	20	0.0304959	0.15
GOTERM_BP_ALL	GO:0008213~protein amino acid alkylation	17	20	0.0260756	0.15
GOTERM_CC_ALL	GO:0045259~proton-transporting ATP synthase complex	17	20	0.00781075	0.15
GOTERM_CC_ALL	GO:0030130~clathrin coat of trans-Golgi network vesicle	17	20	0.00781075	0.15
GOTERM_BP_ALL	GO:0006476~protein amino acid deacetylation	17	20	0.0260756	0.15
SP_PIR_KEYWORDS	Exonuclease	28	33	0.00019821	0.151515
GOTERM_BP_ALL	GO:0050657~nucleic acid transport	61	72	5.34548e-10	0.152778
GOTERM_BP_ALL	GO:0050658~RNA transport	61	72	5.34548e-10	0.152778
GOTERM_BP_ALL	GO:0051236~establishment of RNA localization	61	72	5.34548e-10	0.152778
GOTERM_CC_ALL	GO:0030658~transport vesicle membrane	22	26	0.00115748	0.153846
GOTERM_BP_ALL	GO:0046474~glycerophospholipid biosynthetic process	33	39	5.38504e-05	0.153846
GOTERM_BP_ALL	GO:0051028~mRNA transport	54	64	1.28363e-08	0.15625
GOTERM_MF_ALL	GO:0008408~3'-5' exonuclease activity	27	32	0.000810892	0.15625
SP_PIR_KEYWORDS	Elongation factor	16	19	0.0241617	0.157895
GOTERM_CC_ALL	GO:0016607~nuclear speck	64	76	6.14211e-11	0.157895
GOTERM_MF_ALL	GO:0033558~protein deacetylase activity	16	19	0.048916	0.157895
GOTERM_MF_ALL	GO:0004407~histone deacetylase activity	16	19	0.048916	0.157895
SP_PIR_KEYWORDS	sterol biosynthesis	21	25	0.00399879	0.16
SP_PIR_KEYWORDS	mrna transport	42	50	1.21308e-06	0.16
GOTERM_BP_ALL	GO:0006383~transcription from RNA polymerase III promoter	21	25	0.00700979	0.16
SP_PIR_KEYWORDS	Chromatin regulator	99	118	3.11857e-16	0.161017
GOTERM_BP_ALL	GO:0006511~ubiquitin-dependent protein catabolic process	124	148	1.33881e-20	0.162162
GOTERM_BP_ALL	GO:0006403~RNA localization	62	74	8.97867e-10	0.162162
SP_PIR_KEYWORDS	transit peptide	321	384	3.07004e-54	0.164062
GOTERM_BP_ALL	GO:0006413~translational initiation	56	67	1.16154e-08	0.164179
GOTERM_BP_ALL	GO:0051603~proteolysis involved in cellular protein catabolic process	127	152	6.69911e-21	0.164474
KEGG_PATHWAY	hsa04120:Ubiquitin mediated proteolysis	106	127	2.77523e-17	0.165354
SP_PIR_KEYWORDS	Threonine protease	15	18	0.0403887	0.166667
GOTERM_BP_ALL	GO:0019941~modification-dependent protein catabolic process	125	150	2.18808e-20	0.166667
INTERPRO	IPR000608:Ubiquitin-conjugating enzyme, E2	40	48	9.73973e-05	0.166667
SMART	SM00212:UBCc	40	48	2.3829e-06	0.166667
UP_SEQ_FEATURE	active site:Glycyl thioester intermediate	35	42	0.000848994	0.166667
SMART	SM00293:PWWP	15	18	0.0486463	0.166667
GOTERM_BP_ALL	GO:0043632~modification-dependent macromolecule catabolic process	125	150	2.18808e-20	0.166667
GOTERM_CC_ALL	GO:0005839~proteasome core complex (sensu Eukaryota)	15	18	0.0218095	0.166667
SP_PIR_KEYWORDS	redox-active center	30	36	0.00017256	0.166667
GOTERM_BP_ALL	GO:0006612~protein targeting to membrane	20	24	0.0120956	0.166667
BIOCARTA	h_p38mapkPathway:p38 MAPK Signaling Pathway	25	30	0.0223135	0.166667
GOTERM_MF_ALL	GO:0016796~exonuclease activity, active with either ribo- or deoxyribonucleic acids and producing 5'-phosphomonoesters	20	24	0.0147079	0.166667
SP_PIR_KEYWORDS	protein transport	319	383	2.97681e-53	0.167102
GOTERM_CC_ALL	GO:0005759~mitochondrial matrix	134	161	1.65543e-22	0.167702
GOTERM_CC_ALL	GO:0031980~mitochondrial lumen	134	161	1.65543e-22	0.167702
SP_PIR_KEYWORDS	chaperone	99	119	8.89581e-16	0.168067
GOTERM_BP_ALL	GO:0044257~cellular protein catabolic process	128	154	1.10764e-20	0.168831
GOTERM_MF_ALL	GO:0046961~hydrogen ion transporting ATPase activity, rotational mechanism	29	35	0.000698783	0.171429
COG_ONTOLOGY	RNA processing and modification	29	35	0.0317308	0.171429
INTERPRO	IPR000571:Zinc finger, CCCH-type	29	35	0.00506562	0.171429
GOTERM_BP_ALL	GO:0030521~androgen receptor signaling pathway	24	29	0.00328322	0.172414
GOTERM_CC_ALL	GO:0005657~replication fork	24	29	0.000957156	0.172414
GOTERM_CC_ALL	GO:0005730~nucleolus	124	150	2.80253e-20	0.173333
BIOCARTA	h_mapkPathway:MAPKinase Signaling Pathway	62	75	8.13986e-06	0.173333
GOTERM_BP_ALL	GO:0006401~RNA catabolic process	38	46	2.16728e-05	0.173913
GOTERM_BP_ALL	GO:0043623~cellular protein complex assembly	47	57	8.59214e-07	0.175439
GOTERM_CC_ALL	GO:0019866~organelle inner membrane	220	267	4.30171e-36	0.17603
GOTERM_MF_ALL	GO:0046933~hydrogen ion transporting ATP synthase activity, rotational mechanism	28	34	0.00114611	0.176471
KEGG_PATHWAY	hsa00440:Aminophosphonate metabolism	14	17	0.0368483	0.176471
UP_SEQ_FEATURE	compositionally biased region:Arg-rich	42	51	0.000107251	0.176471
GOTERM_BP_ALL	GO:0009451~RNA modification	28	34	0.0008989	0.176471
GOTERM_CC_ALL	GO:0000152~nuclear ubiquitin ligase complex	14	17	0.0372729	0.176471
GOTERM_CC_ALL	GO:0030119~AP-type membrane coat adaptor complex	23	28	0.00161778	0.178571
GOTERM_MF_ALL	GO:0003724~RNA helicase activity	23	28	0.00676682	0.178571
BIOCARTA	h_tnfr1Pathway:TNFR1 Signaling Pathway	23	28	0.0462439	0.178571
GOTERM_CC_ALL	GO:0000151~ubiquitin ligase complex	55	67	1.40097e-08	0.179104
UP_SEQ_FEATURE	domain:RRM 2	50	61	1.01368e-05	0.180328
UP_SEQ_FEATURE	domain:RRM 1	50	61	1.01368e-05	0.180328
GOTERM_BP_ALL	GO:0006414~translational elongation	18	22	0.0346385	0.181818
GOTERM_BP_ALL	GO:0006367~transcription initiation from RNA polymerase II promoter	27	33	0.00154838	0.181818
UP_SEQ_FEATURE	repeat:WD 6	90	110	3.83893e-12	0.181818
GOTERM_MF_ALL	GO:0019213~deacetylase activity	18	22	0.0397176	0.181818
GOTERM_CC_ALL	GO:0005743~mitochondrial inner membrane	202	247	3.32109e-32	0.182186
KEGG_PATHWAY	hsa00190:Oxidative phosphorylation	94	115	4.4631e-14	0.182609
GOTERM_CC_ALL	GO:0016604~nuclear body	85	104	3.66707e-13	0.182692
GOTERM_BP_ALL	GO:0016197~endosome transport	31	38	0.000442452	0.184211
GOTERM_MF_ALL	GO:0016251~general RNA polymerase II transcription factor activity	31	38	0.000573883	0.184211
INTERPRO	IPR000449:Ubiquitin-associated/translation elongation factor EF1B, N-terminal	31	38	0.0045385	0.184211
GOTERM_CC_ALL	GO:0030131~clathrin adaptor complex	22	27	0.00280861	0.185185
GOTERM_CC_ALL	GO:0030660~Golgi-associated vesicle membrane	22	27	0.00280861	0.185185
GOTERM_BP_ALL	GO:0043161~proteasomal ubiquitin-dependent protein catabolic process	22	27	0.00971101	0.185185
SP_PIR_KEYWORDS	prenylated cysteine	22	27	0.005496	0.185185
GOTERM_CC_ALL	GO:0046930~pore complex	57	70	1.1887e-08	0.185714
GOTERM_BP_ALL	GO:0016568~chromatin modification	146	180	1.09807e-21	0.188889
GOTERM_BP_ALL	GO:0015986~ATP synthesis coupled proton transport	30	37	0.000753486	0.189189
GOTERM_BP_ALL	GO:0051168~nuclear export	34	42	0.000207584	0.190476
KEGG_PATHWAY	hsa00563:Glycosylphosphatidylinositol(GPI)-anchor biosynthesis	17	21	0.0222373	0.190476
GOTERM_CC_ALL	GO:0012510~trans-Golgi network transport vesicle membrane	17	21	0.0169526	0.190476
GOTERM_BP_ALL	GO:0016570~histone modification	34	42	0.000207584	0.190476
GOTERM_MF_ALL	GO:0008565~protein transporter activity	89	110	2.26874e-12	0.190909
GOTERM_CC_ALL	GO:0030120~vesicle coat	38	47	1.5286e-05	0.191489
SMART	SM00165:UBA	21	26	0.0110476	0.192308
GOTERM_BP_ALL	GO:0016458~gene silencing	21	26	0.0163904	0.192308
UP_SEQ_FEATURE	repeat:WD 1	125	155	1.59273e-16	0.193548
UP_SEQ_FEATURE	transit peptide:Mitochondrion	225	279	6.732e-32	0.193548
UP_SEQ_FEATURE	repeat:WD 2	125	155	1.59273e-16	0.193548
SP_PIR_KEYWORDS	iron-sulfur	25	31	0.00262964	0.193548
GOTERM_BP_ALL	GO:0016126~sterol biosynthetic process	25	31	0.0045417	0.193548
GOTERM_MF_ALL	GO:0003723~RNA binding	512	635	1.61349e-77	0.193701
INTERPRO	IPR001487:Bromodomain	29	36	0.0119119	0.194444
SMART	SM00356:ZnF_C3H1	29	36	0.00071667	0.194444
KEGG_PATHWAY	hsa05110:Cholera - Infection	33	41	0.00016917	0.195122
GOTERM_BP_ALL	GO:0030518~steroid hormone receptor signaling pathway	33	41	0.000352874	0.195122
GOTERM_BP_ALL	GO:0006839~mitochondrial transport	37	46	9.64769e-05	0.195652
SP_PIR_KEYWORDS	Mitochondrion	506	630	2.53558e-75	0.196825
UP_SEQ_FEATURE	repeat:WD 3	122	152	4.89006e-16	0.197368
SP_PIR_KEYWORDS	bromodomain	28	35	0.00122493	0.2
GOTERM_CC_ALL	GO:0030662~coated vesicle membrane	40	50	1.23122e-05	0.2
GOTERM_CC_ALL	GO:0005795~Golgi stack	16	20	0.0278713	0.2
GOTERM_BP_ALL	GO:0006497~protein amino acid lipidation	32	40	0.000612351	0.2
GOTERM_MF_ALL	GO:0019783~small conjugating protein-specific protease activity	44	55	1.57568e-05	0.2
GOTERM_BP_ALL	GO:0006505~GPI anchor metabolic process	20	25	0.026739	0.2
GOTERM_MF_ALL	GO:0051427~hormone receptor binding	40	50	5.94051e-05	0.2
GOTERM_BP_ALL	GO:0042158~lipoprotein biosynthetic process	32	40	0.000612351	0.2
GOTERM_BP_ALL	GO:0015931~nucleobase, nucleoside, nucleotide and nucleic acid transport	67	84	7.50644e-09	0.202381
GOTERM_MF_ALL	GO:0004843~ubiquitin-specific protease activity	43	54	2.70499e-05	0.203704
INTERPRO	IPR011545:DNA/RNA helicase, DEAD/DEAH box type, N-terminal	43	54	0.0002893	0.203704
GOTERM_BP_ALL	GO:0006352~transcription initiation	43	54	2.0734e-05	0.203704
SP_PIR_KEYWORDS	lysosome	82	103	5.88177e-11	0.203883
GOTERM_BP_ALL	GO:0006605~protein targeting	160	201	3.08137e-22	0.20398
GOTERM_MF_ALL	GO:0035257~nuclear hormone receptor binding	39	49	0.000100408	0.204082
GOTERM_BP_ALL	GO:0016569~covalent chromatin modification	35	44	0.000277797	0.204545
INTERPRO	IPR001394:Peptidase C19, ubiquitin carboxyl-terminal hydrolase 2	35	44	0.00300495	0.204545
GOTERM_BP_ALL	GO:0006886~intracellular protein transport	291	366	1.74192e-41	0.204918
GOTERM_MF_ALL	GO:0008276~protein methyltransferase activity	27	34	0.00441202	0.205882
GOTERM_MF_ALL	GO:0003729~mRNA binding	27	34	0.00441202	0.205882
GOTERM_BP_ALL	GO:0008654~phospholipid biosynthetic process	54	68	6.97877e-07	0.205882
GOTERM_CC_ALL	GO:0030125~clathrin vesicle coat	27	34	0.00102155	0.205882
UP_SEQ_FEATURE	repeat:WD 4	115	145	2.71462e-14	0.206897
GOTERM_CC_ALL	GO:0048770~pigment granule	65	82	5.35682e-09	0.207317
GOTERM_CC_ALL	GO:0042470~melanosome	65	82	5.35682e-09	0.207317
GOTERM_CC_ALL	GO:0044429~mitochondrial part	370	467	2.07821e-53	0.207709
GOTERM_BP_ALL	GO:0017038~protein import	79	100	3.40749e-10	0.21
SMART	SM00297:BROMO	30	38	0.000879453	0.210526
GOTERM_BP_ALL	GO:0043414~biopolymer methylation	30	38	0.00163667	0.210526
KEGG_PATHWAY	hsa00626:Naphthalene and anthracene degradation	15	19	0.0440611	0.210526
INTERPRO	IPR000626:Ubiquitin	41	52	0.000716257	0.211538
SMART	SM00213:UBQ	41	52	2.24114e-05	0.211538
GOTERM_BP_ALL	GO:0032446~protein modification by small protein conjugation	63	80	6.85578e-08	0.2125
GOTERM_CC_ALL	GO:0005769~early endosome	37	47	6.12074e-05	0.212766
GOTERM_CC_ALL	GO:0044445~cytosolic part	107	136	1.92069e-14	0.213235
UP_SEQ_FEATURE	repeat:WD 5	107	136	1.19971e-12	0.213235
SP_PIR_KEYWORDS	ligase	188	239	6.084e-25	0.213389
GOTERM_BP_ALL	GO:0006753~nucleoside phosphate metabolic process	33	42	0.000786582	0.214286
GOTERM_BP_ALL	GO:0006289~nucleotide-excision repair	22	28	0.0208704	0.214286
KEGG_PATHWAY	hsa00280:Valine, leucine and isoleucine degradation	33	42	0.000378354	0.214286
GOTERM_BP_ALL	GO:0006754~ATP biosynthetic process	33	42	0.000786582	0.214286
GOTERM_CC_ALL	GO:0031966~mitochondrial membrane	252	321	1.00724e-34	0.214953
GOTERM_MF_ALL	GO:0004221~ubiquitin thiolesterase activity	40	51	0.00012974	0.215686
GOTERM_MF_ALL	GO:0008026~ATP-dependent helicase activity	69	88	2.11002e-08	0.215909
SP_PIR_KEYWORDS	rna-binding	330	421	5.83004e-44	0.216152
UP_SEQ_FEATURE	zinc finger region:C4-type	36	46	0.00547312	0.217391
KEGG_PATHWAY	hsa03030:DNA polymerase	18	23	0.0238264	0.217391
GOTERM_BP_ALL	GO:0051188~cofactor biosynthetic process	82	105	3.74495e-10	0.219048
GOTERM_CC_ALL	GO:0005740~mitochondrial envelope	260	333	4.11748e-35	0.219219
SP_PIR_KEYWORDS	inner membrane	64	82	6.53105e-08	0.219512
GOTERM_BP_ALL	GO:0006338~chromatin remodeling	39	50	0.000174023	0.22
GOTERM_CC_ALL	GO:0031965~nuclear membrane	99	127	5.97411e-13	0.220472
GOTERM_CC_ALL	GO:0005739~mitochondrion	653	838	3.63077e-91	0.220764
GOTERM_MF_ALL	GO:0016779~nucleotidyltransferase activity	88	113	1.44832e-10	0.221239
KEGG_PATHWAY	hsa04130:SNARE interactions in vesicular transport	28	36	0.00216287	0.222222
KEGG_PATHWAY	hsa01032:Glycan structures - degradation	21	27	0.0129683	0.222222
INTERPRO	IPR001965:Zinc finger, PHD-type	56	72	1.93312e-05	0.222222
GOTERM_BP_ALL	GO:0006405~RNA export from nucleus	21	27	0.0333905	0.222222
GOTERM_MF_ALL	GO:0042054~histone methyltransferase activity	21	27	0.038682	0.222222
SMART	SM00249:PHD	59	76	1.06061e-07	0.223684
GOTERM_BP_ALL	GO:0016567~protein ubiquitination	59	76	5.96688e-07	0.223684
GOTERM_MF_ALL	GO:0051082~unfolded protein binding	83	107	8.65868e-10	0.224299
GOTERM_CC_ALL	GO:0005770~late endosome	38	49	7.88985e-05	0.22449
GOTERM_CC_ALL	GO:0031974~membrane-enclosed lumen	662	854	9.90627e-91	0.224824
GOTERM_CC_ALL	GO:0043233~organelle lumen	662	854	9.90627e-91	0.224824
GOTERM_CC_ALL	GO:0010008~endosome membrane	62	80	6.4399e-08	0.225
GOTERM_CC_ALL	GO:0044440~endosomal part	62	80	6.4399e-08	0.225
GOTERM_CC_ALL	GO:0030176~integral to endoplasmic reticulum membrane	31	40	0.000616168	0.225
SP_PIR_KEYWORDS	s-adenosyl-l-methionine	55	71	1.31502e-06	0.225352
GOTERM_BP_ALL	GO:0015031~protein transport	480	620	2.97883e-63	0.225806
GOTERM_CC_ALL	GO:0031981~nuclear lumen	468	605	2.62607e-62	0.226446
GOTERM_MF_ALL	GO:0008017~microtubule binding	34	44	0.00124279	0.227273
GOTERM_MF_ALL	GO:0016627~oxidoreductase activity, acting on the CH-CH group of donors	34	44	0.00124279	0.227273
SP_PIR_KEYWORDS	endosome	78	101	2.61176e-09	0.227723
GOTERM_CC_ALL	GO:0048475~coated membrane	44	57	1.67571e-05	0.22807
GOTERM_CC_ALL	GO:0030117~membrane coat	44	57	1.67571e-05	0.22807
SP_PIR_KEYWORDS	methyltransferase	81	105	1.29261e-09	0.228571
GOTERM_CC_ALL	GO:0030665~clathrin coated vesicle membrane	27	35	0.00212873	0.228571
GOTERM_MF_ALL	GO:0016874~ligase activity	265	344	1.91671e-32	0.229651
SMART	SM00397:t_SNARE	20	26	0.0352888	0.230769
SP_PIR_KEYWORDS	electron transport	30	39	0.00204157	0.230769
GOTERM_CC_ALL	GO:0005798~Golgi-associated vesicle	40	52	6.10867e-05	0.230769
GOTERM_CC_ALL	GO:0044428~nuclear part	741	964	5.44955e-99	0.231328
UP_SEQ_FEATURE	domain:RRM	46	60	0.000829048	0.233333
KEGG_PATHWAY	hsa00450:Selenoamino acid metabolism	23	30	0.0102709	0.233333
KEGG_PATHWAY	hsa03022:Basal transcription factors	23	30	0.0102709	0.233333
KEGG_PATHWAY	hsa00640:Propanoate metabolism	23	30	0.0102709	0.233333
INTERPRO	IPR011989:Armadillo-like helical	82	107	6.2742e-08	0.233645
SP_PIR_KEYWORDS	Nucleotidyltransferase	49	64	1.29303e-05	0.234375
GOTERM_BP_ALL	GO:0006412~translation	348	455	4.57775e-43	0.235165
GOTERM_MF_ALL	GO:0004527~exonuclease activity	42	55	0.00021816	0.236364
GOTERM_MF_ALL	GO:0019787~small conjugating protein ligase activity	113	148	1.05682e-12	0.236486
GOTERM_CC_ALL	GO:0044451~nucleoplasm part	298	391	8.59526e-37	0.237852
GOTERM_CC_ALL	GO:0031967~organelle envelope	378	496	4.91571e-47	0.237903
GOTERM_BP_ALL	GO:0006913~nucleocytoplasmic transport	96	126	6.66575e-11	0.238095
GOTERM_MF_ALL	GO:0008639~small protein conjugating enzyme activity	112	147	1.73994e-12	0.238095
GOTERM_BP_ALL	GO:0007005~mitochondrion organization and biogenesis	64	84	4.69751e-07	0.238095
GOTERM_BP_ALL	GO:0009108~coenzyme biosynthetic process	67	88	2.16915e-07	0.238636
UP_SEQ_FEATURE	domain:Helicase C-terminal	51	67	0.000313834	0.238806
GOTERM_CC_ALL	GO:0031975~envelope	379	498	6.30355e-47	0.238956
GOTERM_MF_ALL	GO:0019829~cation-transporting ATPase activity	35	46	0.00150055	0.23913
GOTERM_BP_ALL	GO:0051186~cofactor metabolic process	146	192	5.70132e-17	0.239583
KEGG_PATHWAY	hsa00030:Pentose phosphate pathway	19	25	0.0264678	0.24
GOTERM_BP_ALL	GO:0046034~ATP metabolic process	38	50	0.000615139	0.24
UP_SEQ_FEATURE	compositionally biased region:Gln-rich	63	83	1.79167e-05	0.240964
INTERPRO	IPR000504:RNA recognition motif, RNP-1	138	182	4.15863e-14	0.241758
GOTERM_MF_ALL	GO:0008757~S-adenosylmethionine-dependent methyltransferase activity	47	62	8.13051e-05	0.241935
GOTERM_BP_ALL	GO:0051169~nuclear transport	97	128	8.64383e-11	0.242188
GOTERM_MF_ALL	GO:0003678~DNA helicase activity	25	33	0.0233975	0.242424
GOTERM_MF_ALL	GO:0016859~cis-trans isomerase activity	25	33	0.0233975	0.242424
GOTERM_CC_ALL	GO:0005654~nucleoplasm	343	453	1.77958e-41	0.242826
GOTERM_MF_ALL	GO:0004842~ubiquitin-protein ligase activity	109	144	8.04268e-12	0.243056
GOTERM_CC_ALL	GO:0030118~clathrin coat	28	37	0.00263304	0.243243
GOTERM_MF_ALL	GO:0008170~N-methyltransferase activity	28	37	0.0110311	0.243243
GOTERM_BP_ALL	GO:0030522~intracellular receptor-mediated signaling pathway	34	45	0.00198026	0.244444
INTERPRO	IPR012677:Nucleotide-binding, alpha-beta plait	139	184	3.62539e-14	0.244565
KEGG_PATHWAY	hsa00240:Pyrimidine metabolism	61	81	1.562e-06	0.246914
GOTERM_MF_ALL	GO:0016881~acid-amino acid ligase activity	125	166	2.77001e-13	0.246988
SP_PIR_KEYWORDS	Ubl conjugation pathway	294	391	3.60307e-33	0.248082
GOTERM_BP_ALL	GO:0006732~coenzyme metabolic process	118	157	7.84151e-13	0.248408
GOTERM_MF_ALL	GO:0003755~peptidyl-prolyl cis-trans isomerase activity	24	32	0.0357781	0.25
GOTERM_MF_ALL	GO:0004437~inositol or phosphatidylinositol phosphatase activity	24	32	0.0357781	0.25
GOTERM_CC_ALL	GO:0005758~mitochondrial intermembrane space	18	24	0.0397078	0.25
UP_SEQ_FEATURE	repeat:WD 7	60	80	7.20302e-05	0.25
KEGG_PATHWAY	hsa00251:Glutamate metabolism	21	28	0.0220745	0.25
KEGG_PATHWAY	hsa00530:Aminosugars metabolism	21	28	0.0220745	0.25
SP_PIR_KEYWORDS	Rotamase	24	32	0.0169645	0.25
GOTERM_CC_ALL	GO:0030140~trans-Golgi network transport vesicle	21	28	0.0186686	0.25
GOTERM_BP_ALL	GO:0044265~cellular macromolecule catabolic process	218	291	3.03777e-24	0.250859
GOTERM_BP_ALL	GO:0006457~protein folding	160	214	1.87309e-17	0.252336
GOTERM_BP_ALL	GO:0006512~ubiquitin cycle	348	466	3.84173e-39	0.253219
UP_SEQ_FEATURE	domain:Helicase ATP-binding	53	71	0.000478609	0.253521
GOTERM_MF_ALL	GO:0016879~ligase activity, forming carbon-nitrogen bonds	147	197	2.93981e-15	0.253807
COG_ONTOLOGY	Transcription	47	63	0.0270677	0.253968
GOTERM_BP_ALL	GO:0045454~cell redox homeostasis	38	51	0.00115538	0.254902
GOTERM_BP_ALL	GO:0030384~phosphoinositide metabolic process	38	51	0.00115538	0.254902
INTERPRO	IPR012340:Nucleic acid-binding, OB-fold	38	51	0.0116133	0.254902
SMART	SM00360:RRM	142	191	4.2407e-17	0.256545
GOTERM_BP_ALL	GO:0008286~insulin receptor signaling pathway	26	35	0.0227197	0.257143
SMART	SM00343:ZnF_C2HC	26	35	0.0133684	0.257143
GOTERM_CC_ALL	GO:0016585~chromatin remodeling complex	23	31	0.0139616	0.258065
SP_PIR_KEYWORDS	wd repeat	172	232	6.51947e-18	0.258621
GOTERM_MF_ALL	GO:0043566~structure-specific DNA binding	63	85	4.78548e-06	0.258824
INTERPRO	IPR014001:DEAD-like helicase, N-terminal	71	96	1.34188e-05	0.260417
INTERPRO	IPR001650:DNA/RNA helicase, C-terminal	71	96	1.34188e-05	0.260417
INTERPRO	IPR014021:Helicase, superfamily 1 and 2, ATP-binding	71	96	1.34188e-05	0.260417
SMART	SM00490:HELICc	71	96	8.09529e-08	0.260417
GOTERM_CC_ALL	GO:0016469~proton-transporting two-sector ATPase complex	34	46	0.00111026	0.26087
GOTERM_MF_ALL	GO:0003690~double-stranded DNA binding	34	46	0.00484447	0.26087
GOTERM_BP_ALL	GO:0051170~nuclear import	59	80	1.18447e-05	0.2625
GOTERM_BP_ALL	GO:0045184~establishment of protein localization	491	666	2.20668e-53	0.262763
GOTERM_CC_ALL	GO:0016363~nuclear matrix	28	38	0.00497691	0.263158
SP_PIR_KEYWORDS	GTP binding	50	68	6.80509e-05	0.264706
KEGG_PATHWAY	hsa05221:Acute myeloid leukemia	36	49	0.00137612	0.265306
BIOCARTA	h_HivnefPathway:HIV-I Nef: negative effector of Fas and TNF	36	49	0.0471956	0.265306
KEGG_PATHWAY	hsa05211:Renal cell carcinoma	47	64	0.000141398	0.265625
SP_PIR_KEYWORDS	growth regulation	33	45	0.00363813	0.266667
SP_PIR_KEYWORDS	helicase	85	116	2.86493e-08	0.267241
SMART	SM00487:DEXDc	74	101	8.47953e-08	0.267327
SMART	SM00320:WD40	178	243	2.15444e-20	0.26749
INTERPRO	IPR001680:WD40 repeat	178	243	6.58737e-16	0.26749
GOTERM_MF_ALL	GO:0016790~thiolester hydrolase activity	52	71	0.000112374	0.267606
GOTERM_BP_ALL	GO:0030163~protein catabolic process	153	209	2.72808e-15	0.267943
GOTERM_MF_ALL	GO:0003684~damaged DNA binding	30	41	0.0153513	0.268293
GOTERM_BP_ALL	GO:0033036~macromolecule localization	543	743	2.88121e-57	0.269179
GOTERM_BP_ALL	GO:0006606~protein import into nucleus	57	78	2.98202e-05	0.269231
GOTERM_CC_ALL	GO:0000781~chromosome, telomeric region	19	26	0.0443388	0.269231
GOTERM_CC_ALL	GO:0005635~nuclear envelope	121	166	3.19722e-12	0.271084
GOTERM_CC_ALL	GO:0008287~protein serine/threonine phosphatase complex	24	33	0.0160227	0.272727
GOTERM_BP_ALL	GO:0008104~protein localization	513	706	1.13484e-52	0.273371
GOTERM_BP_ALL	GO:0046907~intracellular transport	457	629	1.42721e-46	0.27345
GOTERM_MF_ALL	GO:0004386~helicase activity	95	131	1.3387e-08	0.274809
KEGG_PATHWAY	hsa00790:Folate biosynthesis	29	40	0.00868772	0.275
GOTERM_BP_ALL	GO:0009201~ribonucleoside triphosphate biosynthetic process	42	58	0.00119843	0.275862
GOTERM_MF_ALL	GO:0031072~heat shock protein binding	42	58	0.00148955	0.275862
GOTERM_BP_ALL	GO:0043285~biopolymer catabolic process	212	293	1.98942e-20	0.276451
KEGG_PATHWAY	hsa04150:mTOR signaling pathway	34	47	0.00324821	0.276596
SP_PIR_KEYWORDS	host-virus interaction	128	177	8.54072e-12	0.276836
SP_PIR_KEYWORDS	steroid biosynthesis	26	36	0.022669	0.277778
GOTERM_MF_ALL	GO:0015631~tubulin binding	44	61	0.00116795	0.278689
GOTERM_BP_ALL	GO:0006281~DNA repair	163	226	2.46113e-15	0.278761
SMART	SM00271:DnaJ	31	43	0.00786729	0.27907
SP_PIR_KEYWORDS	acetylation	408	566	4.78191e-39	0.279152
KEGG_PATHWAY	hsa05220:Chronic myeloid leukemia	49	68	0.000164375	0.279412
SP_PIR_KEYWORDS	DNA damage	103	143	2.43211e-09	0.27972
SP_PIR_KEYWORDS	isomerase	77	107	5.81218e-07	0.280374
GOTERM_BP_ALL	GO:0009206~purine ribonucleoside triphosphate biosynthetic process	41	57	0.00185481	0.280702
GOTERM_BP_ALL	GO:0009145~purine nucleoside triphosphate biosynthetic process	41	57	0.00185481	0.280702
GOTERM_BP_ALL	GO:0046467~membrane lipid biosynthetic process	64	89	1.50347e-05	0.280899
UP_SEQ_FEATURE	compositionally biased region:Glu-rich	69	96	9.35432e-05	0.28125
GOTERM_BP_ALL	GO:0051789~response to protein stimulus	51	71	0.000243754	0.28169
GOTERM_BP_ALL	GO:0006986~response to unfolded protein	51	71	0.000243754	0.28169
GOTERM_BP_ALL	GO:0009142~nucleoside triphosphate biosynthetic process	43	60	0.0013902	0.283333
GOTERM_BP_ALL	GO:0009199~ribonucleoside triphosphate metabolic process	47	66	0.000778993	0.287879
GOTERM_BP_ALL	GO:0009144~purine nucleoside triphosphate metabolic process	47	66	0.000778993	0.287879
GOTERM_BP_ALL	GO:0032259~methylation	32	45	0.0164912	0.288889
SP_PIR_KEYWORDS	hydrogen ion transport	32	45	0.00976514	0.288889
GOTERM_CC_ALL	GO:0044439~peroxisomal part	27	38	0.0133256	0.289474
GOTERM_CC_ALL	GO:0044438~microbody part	27	38	0.0133256	0.289474
GOTERM_MF_ALL	GO:0008168~methyltransferase activity	100	141	3.09402e-08	0.29078
GOTERM_MF_ALL	GO:0016407~acetyltransferase activity	39	55	0.00557511	0.290909
KEGG_PATHWAY	hsa00310:Lysine degradation	34	48	0.00566954	0.291667
GOTERM_BP_ALL	GO:0009205~purine ribonucleoside triphosphate metabolic process	46	65	0.00118615	0.292308
GOTERM_MF_ALL	GO:0003714~transcription corepressor activity	75	106	5.55496e-06	0.292453
KEGG_PATHWAY	hsa00510:N-Glycan biosynthesis	29	41	0.0132332	0.292683
SP_PIR_KEYWORDS	nucleotide binding	87	123	2.64775e-07	0.292683
UP_SEQ_FEATURE	repeat:TPR 1	53	75	0.00491575	0.293333
UP_SEQ_FEATURE	repeat:TPR 2	53	75	0.00491575	0.293333
GOTERM_MF_ALL	GO:0051540~metal cluster binding	31	44	0.0302976	0.295455
GOTERM_MF_ALL	GO:0051536~iron-sulfur cluster binding	31	44	0.0302976	0.295455
GOTERM_BP_ALL	GO:0009141~nucleoside triphosphate metabolic process	50	71	0.000678875	0.295775
GOTERM_BP_ALL	GO:0006974~response to DNA damage stimulus	196	279	1.45175e-16	0.297491
SP_PIR_KEYWORDS	P-loop	92	131	1.71734e-07	0.29771
KEGG_PATHWAY	hsa05213:Endometrial cancer	33	47	0.00849868	0.297872
GOTERM_MF_ALL	GO:0016741~transferase activity, transferring one-carbon groups	101	144	6.5546e-08	0.298611
SP_PIR_KEYWORDS	DNA repair	96	137	9.54455e-08	0.29927
UP_SEQ_FEATURE	repeat:TPR 3	49	70	0.0155703	0.3
GOTERM_CC_ALL	GO:0005905~coated pit	35	50	0.00395525	0.3
KEGG_PATHWAY	hsa00252:Alanine and aspartate metabolism	21	30	0.0496615	0.3
GOTERM_MF_ALL	GO:0003712~transcription cofactor activity	202	289	4.86799e-16	0.301038
GOTERM_MF_ALL	GO:0003713~transcription coactivator activity	123	176	1.47086e-09	0.301136
GOTERM_CC_ALL	GO:0042579~microbody	58	83	5.79779e-05	0.301205
GOTERM_CC_ALL	GO:0005777~peroxisome	58	83	5.79779e-05	0.301205
GOTERM_CC_ALL	GO:0030133~transport vesicle	37	53	0.00288846	0.301887
SP_PIR_KEYWORDS	thiol protease	67	96	2.54259e-05	0.302083
GOTERM_MF_ALL	GO:0008134~transcription factor binding	269	386	1.99976e-21	0.303109
GOTERM_BP_ALL	GO:0009259~ribonucleotide metabolic process	62	89	0.000113723	0.303371
GOTERM_MF_ALL	GO:0008080~N-acetyltransferase activity	32	46	0.0328127	0.304348
SP_PIR_KEYWORDS	NAD	112	161	9.32887e-09	0.304348
GOTERM_CC_ALL	GO:0005667~transcription factor complex	121	174	4.85909e-10	0.304598
GOTERM_CC_ALL	GO:0031903~microbody membrane	25	36	0.0292394	0.305556
GOTERM_CC_ALL	GO:0005778~peroxisomal membrane	25	36	0.0292394	0.305556
SP_PIR_KEYWORDS	peroxisome	52	75	0.000511142	0.306667
GOTERM_BP_ALL	GO:0006163~purine nucleotide metabolic process	61	88	0.000174427	0.306818
GOTERM_BP_ALL	GO:0009260~ribonucleotide biosynthetic process	54	78	0.000642417	0.307692
GOTERM_CC_ALL	GO:0005741~mitochondrial outer membrane	45	65	0.000897185	0.307692
GOTERM_BP_ALL	GO:0006164~purine nucleotide biosynthetic process	54	78	0.000642417	0.307692
GOTERM_BP_ALL	GO:0009152~purine ribonucleotide biosynthetic process	49	71	0.00165907	0.309859
GOTERM_CC_ALL	GO:0048471~perinuclear region of cytoplasm	44	64	0.00129708	0.3125
GOTERM_BP_ALL	GO:0009150~purine ribonucleotide metabolic process	55	80	0.000708553	0.3125
GOTERM_BP_ALL	GO:0043284~biopolymer biosynthetic process	35	51	0.0224322	0.313725
GOTERM_BP_ALL	GO:0006650~glycerophospholipid metabolic process	48	70	0.00248691	0.314286
GOTERM_BP_ALL	GO:0009057~macromolecule catabolic process	258	377	1.439e-19	0.31565
GOTERM_CC_ALL	GO:0005788~endoplasmic reticulum lumen	39	57	0.00355329	0.315789
KEGG_PATHWAY	hsa04330:Notch signaling pathway	26	38	0.0331777	0.315789
GOTERM_CC_ALL	GO:0031968~organelle outer membrane	52	76	0.000402584	0.315789
SP_PIR_KEYWORDS	Fatty acid metabolism	30	44	0.0339568	0.318182
GOTERM_CC_ALL	GO:0005768~endosome	124	182	2.19518e-09	0.318681
GOTERM_BP_ALL	GO:0040029~regulation of gene expression, epigenetic	32	47	0.0431616	0.319149
SP_PIR_KEYWORDS	nuclease	49	72	0.00172612	0.319444
GOTERM_CC_ALL	GO:0005829~cytosol	321	472	1.6693e-24	0.319915
GOTERM_CC_ALL	GO:0031301~integral to organelle membrane	69	102	3.97133e-05	0.323529
UP_SEQ_FEATURE	domain:BTB	50	74	0.0446627	0.324324
SMART	SM00312:PX	29	43	0.0452273	0.325581
GOTERM_MF_ALL	GO:0016853~isomerase activity	93	138	5.62476e-06	0.326087
SP_PIR_KEYWORDS	alternative initiation	31	46	0.0365485	0.326087
GOTERM_CC_ALL	GO:0031227~intrinsic to endoplasmic reticulum membrane	31	46	0.0186245	0.326087
GOTERM_BP_ALL	GO:0009059~macromolecule biosynthetic process	477	708	1.11856e-34	0.326271
GOTERM_BP_ALL	GO:0006007~glucose catabolic process	39	58	0.0196272	0.327586
GOTERM_BP_ALL	GO:0006325~establishment and/or maintenance of chromatin architecture	180	268	4.20464e-12	0.328358
KEGG_PATHWAY	hsa00051:Fructose and mannose metabolism	28	42	0.0363203	0.333333
GOTERM_BP_ALL	GO:0006323~DNA packaging	182	273	8.18312e-12	0.333333
SMART	SM00717:SANT	30	45	0.0458816	0.333333
KEGG_PATHWAY	hsa00071:Fatty acid metabolism	28	42	0.0363203	0.333333
SP_PIR_KEYWORDS	TPR repeat	75	113	9.83744e-05	0.336283
SP_PIR_KEYWORDS	dna replication	49	74	0.00426323	0.337838
GOTERM_CC_ALL	GO:0005773~vacuole	129	195	1.51834e-08	0.338462
INTERPRO	IPR011990:Tetratricopeptide-like helical	86	130	0.000514497	0.338462
SMART	SM00456:WW	31	47	0.0462811	0.340426
UP_SEQ_FEATURE	short sequence motif:Nuclear localization signal	153	232	4.75204e-08	0.340517
GOTERM_BP_ALL	GO:0006260~DNA replication	122	185	2.38963e-07	0.340541
KEGG_PATHWAY	hsa00620:Pyruvate metabolism	27	41	0.0476483	0.341463
GOTERM_CC_ALL	GO:0031090~organelle membrane	835	1269	2.91873e-57	0.342002
GOTERM_MF_ALL	GO:0050662~coenzyme binding	86	131	8.10774e-05	0.343511
UP_SEQ_FEATURE	domain:Leucine-zipper	57	87	0.0464986	0.344828
GOTERM_CC_ALL	GO:0005774~vacuolar membrane	36	55	0.016722	0.345455
GOTERM_CC_ALL	GO:0032991~macromolecular complex	1309	2000	7.85374e-93	0.3455
GOTERM_MF_ALL	GO:0016564~transcription repressor activity	136	208	1.14305e-07	0.346154
GOTERM_CC_ALL	GO:0000323~lytic vacuole	113	173	4.68077e-07	0.346821
GOTERM_CC_ALL	GO:0005764~lysosome	113	173	4.68077e-07	0.346821
GOTERM_BP_ALL	GO:0065003~macromolecular complex assembly	321	492	1.90125e-19	0.347561
GOTERM_CC_ALL	GO:0005765~lysosomal membrane	30	46	0.0404257	0.347826
GOTERM_BP_ALL	GO:0006259~DNA metabolic process	440	675	6.29918e-27	0.348148
SP_PIR_KEYWORDS	anti-oncogene	54	83	0.00395005	0.349398
GOTERM_BP_ALL	GO:0051649~establishment of cellular localization	503	780	2.33456e-29	0.355128
KEGG_PATHWAY	hsa00650:Butanoate metabolism	29	45	0.0489949	0.355556
INTERPRO	IPR013026:Tetratricopeptide region	67	104	0.0158093	0.355769
GOTERM_MF_ALL	GO:0015078~hydrogen ion transmembrane transporter activity	67	104	0.00218274	0.355769
SMART	SM00028:TPR	67	104	0.000450039	0.355769
GOTERM_BP_ALL	GO:0022607~cellular component assembly	340	528	2.75361e-19	0.356061
GOTERM_CC_ALL	GO:0044437~vacuolar part	36	56	0.0243836	0.357143
GOTERM_CC_ALL	GO:0044422~organelle part	2001	3117	2.07274e-142	0.358037
GOTERM_MF_ALL	GO:0008022~protein C-terminus binding	43	67	0.0423285	0.358209
GOTERM_CC_ALL	GO:0044446~intracellular organelle part	1992	3106	6.79416e-141	0.358661
GOTERM_BP_ALL	GO:0006261~DNA-dependent DNA replication	59	92	0.00544632	0.358696
GOTERM_CC_ALL	GO:0005813~centrosome	75	117	0.000230125	0.358974
GOTERM_BP_ALL	GO:0044248~cellular catabolic process	323	504	8.46289e-18	0.359127
GOTERM_CC_ALL	GO:0044444~cytoplasmic part	2059	3214	2.73198e-146	0.359365
KEGG_PATHWAY	hsa04910:Insulin signaling pathway	82	128	0.000177493	0.359375
GOTERM_BP_ALL	GO:0016192~vesicle-mediated transport	294	459	4.22801e-16	0.359477
GOTERM_BP_ALL	GO:0051641~cellular localization	513	802	1.05282e-28	0.360349
GOTERM_CC_ALL	GO:0019867~outer membrane	62	97	0.00122113	0.360825
GOTERM_BP_ALL	GO:0044249~cellular biosynthetic process	582	911	1.11728e-32	0.361142
INTERPRO	IPR013069:BTB/POZ	60	94	0.0450381	0.361702
GOTERM_BP_ALL	GO:0046483~heterocycle metabolic process	44	69	0.0376734	0.362319
KEGG_PATHWAY	hsa05212:Pancreatic cancer	44	69	0.0139772	0.362319
GOTERM_BP_ALL	GO:0032318~regulation of Ras GTPase activity	44	69	0.0376734	0.362319
GOTERM_BP_ALL	GO:0051276~chromosome organization and biogenesis	218	342	2.87879e-11	0.362573
GOTERM_MF_ALL	GO:0003924~GTPase activity	116	182	1.23415e-05	0.362637
GOTERM_BP_ALL	GO:0043123~positive regulation of I-kappaB kinase/NF-kappaB cascade	58	91	0.00757195	0.362637
GOTERM_BP_ALL	GO:0006996~organelle organization and biogenesis	665	1044	3.32301e-37	0.363027
GOTERM_BP_ALL	GO:0051128~regulation of cellular component organization and biogenesis	49	77	0.0227191	0.363636
GOTERM_BP_ALL	GO:0045045~secretory pathway	136	214	9.10837e-07	0.364486
GOTERM_BP_ALL	GO:0009719~response to endogenous stimulus	224	353	2.67274e-11	0.365439
GOTERM_MF_ALL	GO:0009055~electron carrier activity	118	186	1.35721e-05	0.365591
GOTERM_BP_ALL	GO:0043122~regulation of I-kappaB kinase/NF-kappaB cascade	62	98	0.00617754	0.367347
GOTERM_MF_ALL	GO:0003682~chromatin binding	65	103	0.00627195	0.368932
UP_SEQ_FEATURE	nucleotide phosphate-binding region:GTP	128	203	7.61113e-05	0.369458
GOTERM_MF_ALL	GO:0008234~cysteine-type peptidase activity	81	129	0.00137488	0.372093
GOTERM_CC_ALL	GO:0005938~cell cortex	35	56	0.0477181	0.375
GOTERM_MF_ALL	GO:0004518~nuclease activity	88	141	0.000952441	0.375887
GOTERM_BP_ALL	GO:0016481~negative regulation of transcription	171	274	9.62613e-08	0.375912
GOTERM_CC_ALL	GO:0005815~microtubule organizing center	79	127	0.000583576	0.377953
GOTERM_BP_ALL	GO:0009058~biosynthetic process	768	1238	1.59955e-37	0.379645
GOTERM_CC_ALL	GO:0044432~endoplasmic reticulum part	285	460	2.95541e-13	0.380435
KEGG_PATHWAY	hsa05120:Epithelial cell signaling in Helicobacter pylori infection	39	63	0.0360799	0.380952
GOTERM_BP_ALL	GO:0007249~I-kappaB kinase/NF-kappaB cascade	81	131	0.00209011	0.381679
SP_PIR_KEYWORDS	flavoprotein	55	89	0.0168499	0.382022
GOTERM_CC_ALL	GO:0000228~nuclear chromosome	55	89	0.00846076	0.382022
INTERPRO	IPR005225:Small GTP-binding protein domain	97	157	0.0052009	0.382166
GOTERM_BP_ALL	GO:0043087~regulation of GTPase activity	50	81	0.0460641	0.382716
SP_PIR_KEYWORDS	gtpase activation	58	94	0.0133737	0.382979
KEGG_PATHWAY	hsa05210:Colorectal cancer	48	78	0.0218703	0.384615
GOTERM_MF_ALL	GO:0042623~ATPase activity, coupled	155	252	3.46017e-06	0.384921
GOTERM_MF_ALL	GO:0016818~hydrolase activity, acting on acid anhydrides, in phosphorus-containing anhydrides	341	555	8.90399e-14	0.385586
GOTERM_MF_ALL	GO:0016817~hydrolase activity, acting on acid anhydrides	342	557	8.31557e-14	0.385996
GOTERM_CC_ALL	GO:0005789~endoplasmic reticulum membrane	249	406	6.09974e-11	0.3867
SMART	SM00184:RING	168	274	2.1464e-08	0.386861
INTERPRO	IPR001841:Zinc finger, RING-type	168	274	1.54366e-05	0.386861
GOTERM_MF_ALL	GO:0016462~pyrophosphatase activity	339	553	1.55764e-13	0.38698
GOTERM_MF_ALL	GO:0017111~nucleoside-triphosphatase activity	323	527	5.52447e-13	0.387097
SP_PIR_KEYWORDS	endoplasmic reticulum	321	524	5.33462e-13	0.387405
GOTERM_MF_ALL	GO:0008415~acyltransferase activity	101	165	0.000759782	0.387879
GOTERM_CC_ALL	GO:0042175~nuclear envelope-endoplasmic reticulum network	254	415	5.07437e-11	0.387952
UP_SEQ_FEATURE	zinc finger region:RING-type	82	134	0.0441705	0.38806
SP_PIR_KEYWORDS	lipid synthesis	52	85	0.029889	0.388235
SP_PIR_KEYWORDS	repressor	180	295	3.73558e-07	0.389831
KEGG_PATHWAY	hsa04012:ErbB signaling pathway	50	82	0.0221348	0.390244
GOTERM_BP_ALL	GO:0051248~negative regulation of protein metabolic process	53	87	0.0491559	0.390805
SP_PIR_KEYWORDS	GTP-binding	162	267	3.01937e-06	0.393258
GOTERM_BP_ALL	GO:0006461~protein complex assembly	162	267	3.66429e-06	0.393258
GOTERM_CC_ALL	GO:0043227~membrane-bound organelle	3797	6266	1.17732e-285	0.394031
GOTERM_CC_ALL	GO:0043231~intracellular membrane-bound organelle	3795	6263	2.11312e-285	0.39406
SP_PIR_KEYWORDS	phosphoprotein	2588	4272	1.06908e-134	0.394195
GOTERM_BP_ALL	GO:0045934~negative regulation of nucleobase, nucleoside, nucleotide and nucleic acid metabolic process	181	299	7.97061e-07	0.394649
GOTERM_MF_ALL	GO:0015077~monovalent inorganic cation transmembrane transporter activity	69	114	0.019489	0.394737
GOTERM_MF_ALL	GO:0016747~transferase activity, transferring groups other than amino-acyl groups	101	167	0.00134805	0.39521
GOTERM_MF_ALL	GO:0016887~ATPase activity	182	301	1.51955e-06	0.395349
GOTERM_BP_ALL	GO:0045892~negative regulation of transcription, DNA-dependent	119	197	0.000230032	0.395939
GOTERM_CC_ALL	GO:0043234~protein complex	997	1653	7.48973e-43	0.396854
GOTERM_MF_ALL	GO:0030145~manganese ion binding	80	133	0.00987631	0.398496
GOTERM_MF_ALL	GO:0016563~transcription activator activity	178	296	3.49765e-06	0.398649
SP_PIR_KEYWORDS	ubl conjugation	199	331	3.35966e-07	0.398792
SP_PIR_KEYWORDS	apoptosis	171	285	3.79426e-06	0.4
GOTERM_BP_ALL	GO:0031324~negative regulation of cellular metabolic process	214	357	1.26368e-07	0.40056
INTERPRO	IPR001806:Ras GTPase	91	152	0.0327068	0.401316
GOTERM_CC_ALL	GO:0031300~intrinsic to organelle membrane	70	117	0.00619695	0.401709
GOTERM_CC_ALL	GO:0005737~cytoplasm	3289	5500	4.335e-202	0.402
GOTERM_MF_ALL	GO:0016746~transferase activity, transferring acyl groups	105	176	0.00193869	0.403409
SP_PIR_KEYWORDS	golgi apparatus	263	441	5.41519e-09	0.403628
GOTERM_BP_ALL	GO:0045786~negative regulation of progression through cell cycle	112	188	0.000898522	0.404255
GOTERM_BP_ALL	GO:0009892~negative regulation of metabolic process	237	398	4.04311e-08	0.404523
SP_PIR_KEYWORDS	nucleus	1968	3308	2.96452e-82	0.405079
GOTERM_MF_ALL	GO:0048037~cofactor binding	116	195	0.00104684	0.405128
SP_PIR_KEYWORDS	Manganese	76	128	0.0107765	0.40625
GOTERM_CC_ALL	GO:0012505~endomembrane system	526	886	1.97296e-19	0.406321
GOTERM_CC_ALL	GO:0005634~nucleus	2378	4012	4.57872e-114	0.407278
SP_PIR_KEYWORDS	cytoplasm	1339	2261	1.16536e-49	0.407784
SP_PIR_KEYWORDS	cell cycle	217	368	6.26831e-07	0.410326
GOTERM_BP_ALL	GO:0006644~phospholipid metabolic process	83	141	0.0138861	0.411348
GOTERM_CC_ALL	GO:0005783~endoplasmic reticulum	439	746	6.55032e-15	0.411528
GOTERM_BP_ALL	GO:0010467~gene expression	1754	2992	3.56852e-70	0.41377
GOTERM_CC_ALL	GO:0030659~cytoplasmic vesicle membrane	58	99	0.0278844	0.414141
GOTERM_MF_ALL	GO:0005525~GTP binding	192	328	1.39039e-05	0.414634
GOTERM_CC_ALL	GO:0005694~chromosome	192	328	2.2394e-06	0.414634
GOTERM_CC_ALL	GO:0005794~Golgi apparatus	351	600	1.94956e-11	0.415
GOTERM_CC_ALL	GO:0043226~organelle	4140	7084	1.15507e-278	0.415584
GOTERM_CC_ALL	GO:0043229~intracellular organelle	4137	7080	5.30479e-278	0.415678
GOTERM_BP_ALL	GO:0006643~membrane lipid metabolic process	112	192	0.00275412	0.416667
GOTERM_MF_ALL	GO:0016829~lyase activity	85	146	0.0241803	0.417808
GOTERM_BP_ALL	GO:0030036~actin cytoskeleton organization and biogenesis	107	184	0.00452057	0.418478
GOTERM_BP_ALL	GO:0016043~cellular component organization and biogenesis	1404	2419	2.73187e-49	0.419595
GOTERM_BP_ALL	GO:0008361~regulation of cell size	105	181	0.00581074	0.41989
GOTERM_BP_ALL	GO:0043412~biopolymer modification	942	1629	7.86551e-30	0.421731
UP_SEQ_FEATURE	mutagenesis site	614	1062	2.18742e-17	0.421846
GOTERM_BP_ALL	GO:0009056~catabolic process	368	638	2.76183e-10	0.423197
GOTERM_CC_ALL	GO:0044431~Golgi apparatus part	195	339	9.61925e-06	0.424779
GOTERM_BP_ALL	GO:0044267~cellular protein metabolic process	1631	2840	3.99096e-55	0.425704
GOTERM_BP_ALL	GO:0007049~cell cycle	463	807	1.26821e-12	0.42627
GOTERM_BP_ALL	GO:0000122~negative regulation of transcription from RNA polymerase II promoter	82	143	0.0374008	0.426573
GOTERM_BP_ALL	GO:0001558~regulation of cell growth	82	143	0.0374008	0.426573
GOTERM_BP_ALL	GO:0032940~secretion by cell	149	260	0.000757808	0.426923
GOTERM_BP_ALL	GO:0019538~protein metabolic process	1734	3029	2.65054e-58	0.427534
GOTERM_MF_ALL	GO:0004721~phosphoprotein phosphatase activity	83	145	0.0462125	0.427586
GOTERM_BP_ALL	GO:0043687~post-translational protein modification	753	1316	1.99513e-21	0.427812
GOTERM_BP_ALL	GO:0044260~cellular macromolecule metabolic process	1650	2884	1.98946e-54	0.427878
GOTERM_MF_ALL	GO:0032561~guanyl ribonucleotide binding	192	336	0.000114555	0.428571
GOTERM_BP_ALL	GO:0051301~cell division	124	217	0.00381758	0.428571
GOTERM_MF_ALL	GO:0019001~guanyl nucleotide binding	192	336	0.000114555	0.428571
GOTERM_BP_ALL	GO:0016049~cell growth	101	177	0.0154719	0.429379
GOTERM_CC_ALL	GO:0044424~intracellular part	4856	8520	0	0.430047
GOTERM_BP_ALL	GO:0006464~protein modification process	888	1559	7.03905e-25	0.430404
GOTERM_BP_ALL	GO:0006366~transcription from RNA polymerase II promoter	357	627	5.08848e-09	0.430622
GOTERM_BP_ALL	GO:0006139~nucleobase, nucleoside, nucleotide and nucleic acid metabolic process	1877	3302	1.69018e-61	0.431557
GOTERM_CC_ALL	GO:0044427~chromosomal part	158	278	0.000224386	0.431655
GOTERM_BP_ALL	GO:0016070~RNA metabolic process	1434	2525	4.51379e-43	0.432079
GOTERM_BP_ALL	GO:0030029~actin filament-based process	113	199	0.00973529	0.432161
KEGG_PATHWAY	hsa04110:Cell cycle	59	104	0.0499667	0.432692
GOTERM_BP_ALL	GO:0055086~nucleobase, nucleoside and nucleotide metabolic process	119	210	0.00770163	0.433333
SP_PIR_KEYWORDS	cell division	99	175	0.0164019	0.434286
UP_SEQ_FEATURE	compositionally biased region:Pro-rich	210	372	0.000970798	0.435484
GOTERM_MF_ALL	GO:0016791~phosphoric monoester hydrolase activity	124	220	0.010624	0.436364
GOTERM_BP_ALL	GO:0006916~anti-apoptosis	89	158	0.0476321	0.436709
GOTERM_CC_ALL	GO:0005622~intracellular	5030	8932	0	0.436856
GOTERM_CC_ALL	GO:0000785~chromatin	90	160	0.0143375	0.4375
SMART	SM00382:AAA	72	128	0.0350537	0.4375
GOTERM_MF_ALL	GO:0000166~nucleotide binding	1037	1846	3.67414e-25	0.438245
GOTERM_BP_ALL	GO:0043283~biopolymer metabolic process	2490	4441	1.56112e-83	0.439315
GOTERM_BP_ALL	GO:0007264~small GTPase mediated signal transduction	232	414	4.59433e-05	0.439614
SP_PIR_KEYWORDS	ATP	128	229	0.00700392	0.441048
SP_PIR_KEYWORDS	nucleotide-binding	722	1292	5.59872e-16	0.441176
GOTERM_CC_ALL	GO:0000139~Golgi membrane	167	299	0.00044479	0.441472
GOTERM_MF_ALL	GO:0019899~enzyme binding	144	258	0.00661592	0.44186
GOTERM_BP_ALL	GO:0044262~cellular carbohydrate metabolic process	170	305	0.00147954	0.442623
GOTERM_BP_ALL	GO:0043170~macromolecule metabolic process	3272	5875	7.34046e-128	0.443064
GOTERM_BP_ALL	GO:0008610~lipid biosynthetic process	142	255	0.00593386	0.443137
GOTERM_BP_ALL	GO:0000278~mitotic cell cycle	163	293	0.00231821	0.443686
GOTERM_BP_ALL	GO:0051726~regulation of cell cycle	272	489	1.34022e-05	0.443763
GOTERM_BP_ALL	GO:0043066~negative regulation of apoptosis	119	214	0.0188723	0.443925
GOTERM_BP_ALL	GO:0009117~nucleotide metabolic process	111	200	0.029051	0.445
GOTERM_BP_ALL	GO:0006520~amino acid metabolic process	147	265	0.00583516	0.445283
GOTERM_BP_ALL	GO:0000074~regulation of progression through cell cycle	270	487	2.0621e-05	0.445585
GOTERM_MF_ALL	GO:0008092~cytoskeletal protein binding	204	368	0.000743424	0.445652
SP_PIR_KEYWORDS	activator	215	388	0.000246809	0.445876
GOTERM_BP_ALL	GO:0006357~regulation of transcription from RNA polymerase II promoter	247	446	6.86051e-05	0.446188
GOTERM_BP_ALL	GO:0043069~negative regulation of programmed cell death	120	217	0.0227964	0.447005
GOTERM_MF_ALL	GO:0003702~RNA polymerase II transcription factor activity	126	228	0.0244527	0.447368
GOTERM_BP_ALL	GO:0051246~regulation of protein metabolic process	158	286	0.00454283	0.447552
GOTERM_CC_ALL	GO:0015630~microtubule cytoskeleton	190	344	0.000333438	0.447674
GOTERM_MF_ALL	GO:0003676~nucleic acid binding	1588	2878	4.98996e-36	0.448228
KEGG_PATHWAY	hsa00230:Purine metabolism	75	136	0.0479886	0.448529
GOTERM_CC_ALL	GO:0031988~membrane-bound vesicle	174	316	0.000820684	0.449367
GOTERM_BP_ALL	GO:0022402~cell cycle process	377	686	4.32885e-07	0.450437
GOTERM_CC_ALL	GO:0016023~cytoplasmic membrane-bound vesicle	170	310	0.00122817	0.451613
SP_PIR_KEYWORDS	atp-binding	549	1002	9.14321e-10	0.452096
GOTERM_BP_ALL	GO:0044237~cellular metabolic process	3690	6735	5.06605e-144	0.452116
GOTERM_BP_ALL	GO:0044238~primary metabolic process	3700	6774	2.12513e-141	0.453794
GOTERM_CC_ALL	GO:0043232~intracellular non-membrane-bound organelle	861	1577	2.18183e-17	0.454027
GOTERM_CC_ALL	GO:0043228~non-membrane-bound organelle	861	1577	2.18183e-17	0.454027
SP_PIR_KEYWORDS	transferase	658	1209	4.52881e-11	0.455749
UP_SEQ_FEATURE	nucleotide phosphate-binding region:ATP	371	684	4.73048e-05	0.457602
GOTERM_BP_ALL	GO:0008152~metabolic process	4018	7429	8.0538e-159	0.459147
GOTERM_MF_ALL	GO:0000287~magnesium ion binding	200	370	0.00498152	0.459459
GOTERM_MF_ALL	GO:0003824~catalytic activity	2557	4731	4.51787e-58	0.459522
GOTERM_CC_ALL	GO:0031982~vesicle	206	382	0.000944058	0.460733
GOTERM_MF_ALL	GO:0032553~ribonucleotide binding	831	1542	4.83058e-13	0.461089
GOTERM_MF_ALL	GO:0032555~purine ribonucleotide binding	831	1542	4.83058e-13	0.461089
GOTERM_BP_ALL	GO:0016044~membrane organization and biogenesis	146	271	0.0270737	0.461255
GOTERM_MF_ALL	GO:0017076~purine nucleotide binding	866	1610	2.38365e-13	0.462112
GOTERM_MF_ALL	GO:0005524~ATP binding	663	1234	6.64626e-10	0.462723
GOTERM_CC_ALL	GO:0031410~cytoplasmic vesicle	200	373	0.00165404	0.463807
GOTERM_MF_ALL	GO:0016740~transferase activity	871	1625	5.04596e-13	0.464
GOTERM_MF_ALL	GO:0032559~adenyl ribonucleotide binding	669	1250	1.27725e-09	0.4648
SP_PIR_KEYWORDS	Serine/threonine-protein kinase	183	342	0.00915089	0.464912
GOTERM_BP_ALL	GO:0007243~protein kinase cascade	200	374	0.00675335	0.465241
GOTERM_MF_ALL	GO:0030554~adenyl nucleotide binding	703	1316	6.16744e-10	0.465805
GOTERM_BP_ALL	GO:0006082~organic acid metabolic process	266	498	0.000860202	0.465863
GOTERM_BP_ALL	GO:0022403~cell cycle phase	174	326	0.0176092	0.466258
SP_PIR_KEYWORDS	magnesium	182	341	0.0106107	0.466276
GOTERM_BP_ALL	GO:0019752~carboxylic acid metabolic process	264	495	0.00104414	0.466667
GOTERM_MF_ALL	GO:0042802~identical protein binding	194	364	0.014598	0.467033
SP_PIR_KEYWORDS	zinc-finger	726	1365	9.71279e-10	0.468132
GOTERM_BP_ALL	GO:0006915~apoptosis	384	724	4.14527e-05	0.469613
GOTERM_BP_ALL	GO:0012501~programmed cell death	387	731	4.71151e-05	0.470588
SP_PIR_KEYWORDS	Coiled coil	726	1372	2.98956e-09	0.470845
GOTERM_MF_ALL	GO:0016772~transferase activity, transferring phosphorus-containing groups	486	920	6.38927e-06	0.471739
GOTERM_MF_ALL	GO:0016788~hydrolase activity, acting on ester bonds	312	593	0.00136613	0.473862
GOTERM_BP_ALL	GO:0016265~death	404	770	8.74272e-05	0.475325
GOTERM_BP_ALL	GO:0008219~cell death	404	770	8.74272e-05	0.475325
GOTERM_MF_ALL	GO:0005515~protein binding	3370	6437	5.27791e-67	0.476464
SP_PIR_KEYWORDS	cytoskeleton	163	312	0.0495049	0.477564
GOTERM_BP_ALL	GO:0048523~negative regulation of cellular process	542	1041	5.73213e-06	0.479347
GOTERM_BP_ALL	GO:0006091~generation of precursor metabolites and energy	260	500	0.0084703	0.48
GOTERM_MF_ALL	GO:0016491~oxidoreductase activity	377	725	0.000905513	0.48
GOTERM_BP_ALL	GO:0006807~nitrogen compound metabolic process	227	439	0.0262554	0.482916
SP_PIR_KEYWORDS	kinase	324	627	0.00323584	0.483254
GOTERM_BP_ALL	GO:0006796~phosphate metabolic process	442	856	0.000230469	0.483645
GOTERM_BP_ALL	GO:0006793~phosphorus metabolic process	442	856	0.000230469	0.483645
GOTERM_BP_ALL	GO:0009308~amine metabolic process	210	408	0.0488232	0.485294
GOTERM_BP_ALL	GO:0042981~regulation of apoptosis	255	496	0.0209035	0.485887
SP_PIR_KEYWORDS	hydrolase	640	1245	8.8308e-06	0.485944
GOTERM_BP_ALL	GO:0043067~regulation of programmed cell death	257	502	0.026154	0.488048
GOTERM_MF_ALL	GO:0016787~hydrolase activity	1005	1966	9.31031e-09	0.48881
GOTERM_BP_ALL	GO:0065009~regulation of a molecular function	251	492	0.0362303	0.489837
SP_PIR_KEYWORDS	oxidoreductase	244	479	0.0362316	0.490605
GOTERM_BP_ALL	GO:0016310~phosphorylation	361	710	0.00609883	0.491549
GOTERM_BP_ALL	GO:0048519~negative regulation of biological process	552	1086	0.000174007	0.491713
UP_SEQ_FEATURE	splice variant	1689	3344	4.33173e-16	0.494916
GOTERM_BP_ALL	GO:0006350~transcription	1116	2216	1.19685e-08	0.49639
SP_PIR_KEYWORDS	Direct protein sequencing	1064	2116	3.31567e-07	0.497164
GOTERM_MF_ALL	GO:0008270~zinc ion binding	973	1937	1.80085e-06	0.497677
SP_PIR_KEYWORDS	zinc	862	1717	1.21727e-05	0.497962
GOTERM_BP_ALL	GO:0019222~regulation of metabolic process	1247	2486	2.697e-09	0.498391
SP_PIR_KEYWORDS	Transcription	793	1584	6.07363e-05	0.499369
GOTERM_BP_ALL	GO:0031323~regulation of cellular metabolic process	1198	2397	2.25302e-08	0.500209
GOTERM_BP_ALL	GO:0010468~regulation of gene expression	1140	2287	1.50074e-07	0.50153
GOTERM_BP_ALL	GO:0032774~RNA biosynthetic process	1023	2058	2.44294e-06	0.502915
SP_PIR_KEYWORDS	alternative splicing	2444	4917	2.70317e-17	0.502949
GOTERM_BP_ALL	GO:0006351~transcription, DNA-dependent	1021	2055	2.81501e-06	0.503163
GOTERM_BP_ALL	GO:0019219~regulation of nucleobase, nucleoside, nucleotide and nucleic acid metabolic process	1089	2193	1.0203e-06	0.50342
GOTERM_BP_ALL	GO:0045449~regulation of transcription	1055	2137	7.66104e-06	0.506317
GOTERM_BP_ALL	GO:0050794~regulation of cellular process	1858	3780	3.50595e-11	0.508466
GOTERM_MF_ALL	GO:0046914~transition metal ion binding	1160	2360	1.71521e-05	0.508475
GOTERM_BP_ALL	GO:0006355~regulation of transcription, DNA-dependent	984	2007	9.31511e-05	0.509716
SP_PIR_KEYWORDS	metal-binding	1117	2296	0.00027964	0.513502
SP_PIR_KEYWORDS	Transcription regulation	752	1553	0.0117905	0.515776
GOTERM_BP_ALL	GO:0050789~regulation of biological process	1949	4089	4.17241e-06	0.523355
GOTERM_MF_ALL	GO:0005488~binding	5063	10728	1.63893e-35	0.528057
GOTERM_BP_ALL	GO:0065007~biological regulation	2088	4515	0.0137571	0.537542
GOTERM_CC_ALL	GO:0044464~cell part	5718	12391	3.82105e-92	0.538536
GOTERM_CC_ALL	GO:0005623~cell	5718	12392	6.11987e-92	0.538573
GOTERM_BP_ALL	GO:0009987~cellular process	4943	10734	1.4558e-22	0.539501
